# Supplementary material for: Field DCP testing, MSEW analysis, and monitoring-based investigation of a reinforced earth retaining wall collapse
Source: PLoS One. 2025 Sep 22;20(9):e0332879. doi: 10.1371/journal.pone.0332879 (PMC12453176; doi:10.1371/journal.pone.0332879)
Supplement: S1 — (ZIP) [file pone.0332879.s001.zip]

Archive with 2 entries (2 files):
- S2_Data_MSWE Analysis.pdf
- S1_Data_DCPT Results.xlsx
