# Supplementary material for: Field DCP testing, MSEW analysis, and monitoring-based investigation of a reinforced earth retaining wall collapse
Source: PLoS One. 2025 Sep 22;20(9):e0332879. doi: 10.1371/journal.pone.0332879 (PMC12453176; doi:10.1371/journal.pone.0332879)
Supplement: S1 — (ZIP) [file pone.0332879.s001.zip › S1_Data_DCPT Results.xlsx]

## Sheet: 109-1-1
Depth(cm)	No. of blows		Depth(CM)
5	3		10	6
10	3		20	7
15	4		30	6
20	3		40	14
25	3		50	7
30	3		60	9
35	7		70	6
40	7		80	13
45	2		90	11
50	5		100	14
55	6		110	10
60	3		120	9
65	3		130	29
70	3		140	30
75	8		150	24
80	5		160	20
85	6		170	18
90	5		180	14
95	7		190	12
100	7		200	15
105	6		210	68
110	4		220
115	4		230
120	5		240
125	14		250
130	15		260
135	16		270
140	14		280
145	13		290
150	11		300
155	11		310
160	9		320
165	9		330
170	9		340
175	8		350
180	6		360
185	6		370
190	6		380
195	5		390
200	10		400
205	33		410
210	35		420
215			430
220			440
225			450
230			460
235			470
240			480
245			490
250			500
255			510
260			520
265			530
270			540
275			550
280			560
285			570
290			580
295			590
300			600
305			610
310			620
315			630
320			640
325			650
330
335
340
345
350
355
360
365
370
375
380
385
390
395
400
405
410
415
420
425
430
435
440
445
450
455
460
465
470
475
480
485
490
495
500
505
510
515
520
525
530
535
540
545
550
555
560
565
570
575
580
585
590
595
600
605
610
615
620
625
630
635
640
645
650

## Sheet: 109-1-2
Depth(cm)	No. of blows		Depth(CM)
5	2		10	5
10	3		20	3
15	2		30	4
20	1		40	9
25	2		50	14
30	2		60	11
35	5		70	9
40	4		80	8
45	7		90	8
50	7		100	11
55	6		110	5
60	5		120	10
65	4		130	15
70	5		140	26
75	4		150	24
80	4		160	17
85	4		170	16
90	4		180	18
95	8		190	30
100	3		200	64
105	3		210
110	2		220
115	6		230
120	4		240
125	4		250
130	11		260
135	14		270
140	12		280
145	12		290
150	12		300
155	9		310
160	8		320
165	9		330
170	7		340
175	8		350
180	10		360
185	9		370
190	21		380
195	31		390
200	33		400
205			410
210			420
215			430
220			440
225			450
230			460
235			470
240			480
245			490
250			500
255			510
260			520
265			530
270			540
275			550
280			560
285			570
290			580
295			590
300			600
305			610
310			620
315			630
320			640
325			650
330
335
340
345
350
355
360
365
370
375
380
385
390
395
400
405
410
415
420
425
430
435
440
445
450
455
460
465
470
475
480
485
490
495
500
505
510
515
520
525
530
535
540
545
550
555
560
565
570
575
580
585
590
595
600
605
610
615
620
625
630
635
640
645
650

## Sheet: 109-1-3(Manhole)
	No. of blows		Depth(CM)
5	1		10	2
10	1		20	2
15	1		30	2
20	1		40	2
25	1		50	2											`
30	1		60	2
35	1		70	2
40	1		80	2
45	1		90	2
50	1		100	2
55	1		110	2
60	1		120	2
65	1		130	2
70	1		140	2
75	1		150	3
80	1		160	3
85	1		170	4
90	1		180	5
95	1		190	6
100	1		200	4
105	1		210	3
110	1		220	2
115	1		230	2
120	1		240	3
125	1		250	3
130	1		260	2
135	1		270	2
140	1		280	3
145	1		290	4
150	2		300	7
155	2		310	6
160	1		320	8
165	2		330	6
170	2		340	8
175	2		350	4
180	3		360	8
185	3		370	4
190	3		380	4
195	2		390	3
200	2		400	3
205	1		410	3
210	2		420	3
215	1		430	3
220	1		440	4
225	1		450	6
230	1		460	6
235	2		470	4
240	1		480	4
245	1		490	3
250	2		500	5
255	1		510	5
260	1		520	6
265	1		530	5
270	1		540	6
275	1		550	4
280	2		560	4
285	1		570	2
290	3		580	2
295	2		590	2
300	5		600	50
305	3		610	0
310	3		620	0
315	4		630	0
320	4		640	0
325	2		650	0
330	4			0
335	6			0
340	2			0
345	2			0
350	2			0
355	3			0
360	5			0
365	2			0
370	2
375	2
380	2
385	2
390	1
395	1
400	2
405	2
410	1
415	2
420	1
425	2
430	1
435	2
440	2
445	3
450	3
455	3
460	3
465	2
470	2
475	2
480	2
485	1
490	2
495	2
500	3
505	2
510	3
515	3
520	3
525	3
530	2
535	3
540	3
545	2
550	2
555	3
560	1
565	1
570	1
575	1
580	1
585	1
590	1
595	1
600	50
605
610
615
620
625
630
635
640
645
650

## Sheet: 109-2-1
Depth(cm)	No. of blows		Depth(CM)
5	1		10	3
10	2		20	3
15	1		30	5
20	2		40	6
25	3		50	4
30	2		60	6
35	4		70	12
40	2		80	6
45	2		90	6
50	2		100	4
55	2		110	2
60	4		120	2
65	7		130	3
70	5		140	5
75	2		150	7
80	4		160	8
85	3		170	4
90	3		180	4
95	2		190	5
100	2		200	10
105	1		210	19
110	1		220	11
115	1		230	11
120	1		240	8
125	2		250	11
130	1		260	10
135	3		270	9
140	2		280	17
145	3		290	17
150	4		300	24
155	6		310	22
160	2		320	60
165	2		330
170	2		340
175	2		350
180	2		360
185	2		370
190	3		380
195	4		390
200	6		400
205	9		410
210	10		420
215	6		430
220	5		440
225	5		450
230	6		460
235	5		470
240	3		480
245	4		490
250	7		500
255	6		510
260	4		520
265	4		530
270	5		540
275	6		550
280	11		560
285	8		570
290	9		580
295	16		590
300	8		600
305	14		610
310	8		620
315	30		630
320	30		640
325			650
330
335
340
345
350
355
360
365
370
375
380
385
390
395
400
405
410
415
420
425
430
435
440
445
450
455
460
465
470
475
480
485
490
495
500
505
510
515
520
525
530
535
540
545
550
555
560
565
570
575
580
585
590
595
600
605
610
615
620
625
630
635
640
645
650

## Sheet: 109-2-2
Depth(cm)	No. of blows		Depth(CM)
5	1		10	4
10	3		20	5
15	2		30	10
20	3		40	4
25	5		50	16
30	5		60	30
35	2		70	25
40	2		80	26
45	7		90	23
50	9		100	25
55	15		110	23
60	15		120	67
65	13		130
70	12		140
75	16		150
80	10		160
85	15		170
90	8		180
95	12		190
100	13		200
105	12		210
110	11		220
115	32		230
120	35		240
125			250
130			260
135			270
140			280
145			290
150			300
155			310
160			320
165			330
170			340
175			350
180			360
185			370
190			380
195			390
200			400
205			410
210			420
215			430
220			440
225			450
230			460
235			470
240			480
245			490
250			500
255			510
260			520
265			530
270			540
275			550
280			560
285			570
290			580
295			590
300			600
305			610
310			620
315			630
320			640
325			650
330
335
340
345
350
355
360
365
370
375
380
385
390
395
400
405
410
415
420
425
430
435
440
445
450
455
460
465
470
475
480
485
490
495
500
505
510
515
520
525
530
535
540
545
550
555
560
565
570
575
580
585
590
595
600
605
610
615
620
625
630
635
640
645
650

## Sheet: 109-3-1
Depth(cm)	No. of blows		Depth(CM)
5	2		10	5
10	3		20	11
15	6		30	10
20	5		40	13
25	5		50	22
30	5		60	22
35	4		70	12
40	9		80	9
45	11		90	10
50	11		100	4
55	12		110	25
60	10		120	43
65	7		130	51
70	5		140	45
75	5		150	43
80	4		160	26
85	6		170	20
90	4		180	65
95	2		190
100	2		200
105	7		210
110	18		220
115	17		230
120	26		240
125	27		250
130	24		260
135	21		270
140	24		280
145	23		290
150	20		300
155	14		310
160	12		320
165	10		330
170	10		340
175	30		350
180	35		360
185			370
190			380
195			390
200			400
205			410
210			420
215			430
220			440
225			450
230			460
235			470
240			480
245			490
250			500
255			510
260			520
265			530
270			540
275			550
280			560
285			570
290			580
295			590
300			600
305			610
310			620
315			630
320			640
325			650
330
335
340
345
350
355
360
365
370
375
380
385
390
395
400
405
410
415
420
425
430
435
440
445
450
455
460
465
470
475
480
485
490
495
500
505
510
515
520
525
530
535
540
545
550
555
560
565
570
575
580
585
590
595
600
605
610
615
620
625
630
635
640
645
650

## Sheet: 109-3-2
Depth(cm)	No. of blows		Depth(CM)
5	2		10	5
10	3		20	7
15	4		30	5
20	3		40	3
25	3		50	13
30	2		60	24
35	2		70	19
40	1		80	29
45	3		90	16
50	10		100	35
55	12		110	70
60	12		120
65	10		130
70	9		140
75	16		150
80	13		160
85	10		170
90	6		180
95	7		190
100	28		200
105	30		210
110	40		220
115			230
120			240
125			250
130			260
135			270
140			280
145			290
150			300
155			310
160			320
165			330
170			340
175			350
180			360
185			370
190			380
195			390
200			400
205			410
210			420
215			430
220			440
225			450
230			460
235			470
240			480
245			490
250			500
255			510
260			520
265			530
270			540
275			550
280			560
285			570
290			580
295			590
300			600
305			610
310			620
315			630
320			640
325			650
330
335
340
345
350
355
360
365
370
375
380
385
390
395
400
405
410
415
420
425
430
435
440
445
450
455
460
465
470
475
480
485
490
495
500
505
510
515
520
525
530
535
540
545
550
555
560
565
570
575
580
585
590
595
600
605
610
615
620
625
630
635
640
645
650

## Sheet: 109-4-1
Depth(cm)	No. of blows		Depth(CM)
5	1		10	3
10	2		20	4
15	2		30	5
20	2		40	5
25	2		50	3
30	3		60	6
35	2		70	4
40	3		80	7
45	2		90	10
50	1		100	8
55	3		110	6
60	3		120	5
65	2		130	4
70	2		140	4
75	2		150	3
80	5		160	3
85	6		170	3
90	4		180	8
95	5		190	13
100	3		200	17
105	3		210	13
110	3		220	12
115	2		230	20
120	3		240	43
125	2		250	39
130	2		260	42
135	2		270	43
140	2		280	38
145	1		290	45
150	2		300	38
155	2		310	27
160	1		320	19
165	2		330	14
170	1		340	41
175	2		350	33
180	6		360	42
185	6		370	66
190	7		380
195	8		390
200	9		400
205	9		410
210	4		420
215	5		430
220	7		440
225	8		450
230	12		460
235	22		470
240	21		480
245	25		490
250	14		500
255	23		510
260	19		520
265	25		530
270	18		540
275	19		550
280	19		560
285	22		570
290	23		580
295	16		590
300	22		600
305	15		610
310	12		620
315	11		630
320	8		640
325	5		650
330	9
335	14
340	27
345	19
350	14
355	21
360	21
365	31
370	35
375
380
385
390
395
400
405
410
415
420
425
430
435
440
445
450
455
460
465
470
475
480
485
490
495
500
505
510
515
520
525
530
535
540
545
550
555
560
565
570
575
580
585
590
595
600
605
610
615
620
625
630
635
640
645
650

## Sheet: 108-1-1
Depth(cm)	No. of blows		Depth(CM)
5	1		10	5
10	4		20	10
15	5		30	12
20	5		40	13
25	5		50	14
30	7		60	10
35	7		70	17
40	6		80	18
45	7		90	12
50	7		100	17
55	6		110	12
60	4		120	9
65	6		130	13
70	11		140	19
75	10		150	15
80	8		160	15
85	7		170	24
90	5		180	17
95	10		190	18
100	7		200	24
105	7		210	14
110	5		220	8
115	4		230	20
120	5		240	33
125	5		250	63
130	8		260
135	4		270
140	15		280
145	8		290
150	7		300
155	7		310
160	8		320
165	12		330
170	12		340
175	9		350
180	8		360
185	6		370
190	12		380
195	14		390
200	10		400
205	8		410
210	6		420
215	4		430
220	4		440
225	7		450
230	13		460
235	15		470
240	18		480
245	28		490
250	35		500
255			510
260			520
265			530
270			540
275			550
280			560
285			570
290			580
295			590
300			600
305			610
310			620
315			630
320			640
325			650
330
335
340
345
350
355
360
365
370
375
380
385
390
395
400
405
410
415
420
425
430
435
440
445
450
455
460
465
470
475
480
485
490
495
500
505
510
515
520
525
530
535
540
545
550
555
560
565
570
575
580
585
590
595
600
605
610
615
620
625
630
635
640
645
650

## Sheet: 108-2-1
Depth(cm)	No. of blows		Depth(CM)
5	1		10	2
10	1		20	7
15	2		30	15
20	5		40	10
25	8		50	7
30	7		60	24
35	5		70	24
40	5		80	11
45	4		90	10
50	3		100	25
55	9		110	25
60	15		120	60
65	15		130
70	9		140
75	7		150
80	4		160
85	5		170
90	5		180
95	6		190
100	19		200
105	14		210
110	11		220
115	28		230
120	32		240
125			250
130			260
135			270
140			280
145			290
150			300
155			310
160			320
165			330
170			340
175			350
180			360
185			370
190			380
195			390
200			400
205			410
210			420
215			430
220			440
225			450
230			460
235			470
240			480
245			490
250			500
255			510
260			520
265			530
270			540
275			550
280			560
285			570
290			580
295			590
300			600
305			610
310			620
315			630
320			640
325			650
330
335
340
345
350
355
360
365
370
375
380
385
390
395
400
405
410
415
420
425
430
435
440
445
450
455
460
465
470
475
480
485
490
495
500
505
510
515
520
525
530
535
540
545
550
555
560
565
570
575
580
585
590
595
600
605
610
615
620
625
630
635
640
645
650

[truncated: 2 more sheets: DCPT, Total]
